# Supplementary material for: High-Resolution, Transparent, and Flexible Printing of Polydimethylsiloxane via Electrohydrodynamic Jet Printing for Conductive Electronic Device Applications
Source: Polymers (Basel). 2022 Oct 17;14(20):4373. doi: 10.3390/polym14204373 (PMC9607091; doi:10.3390/polym14204373)
Supplement: Supplementary file 1 [file polymers-14-04373-s001.zip]

Archive with 1 entries (1 files):
- polymers-1960111-supplementary.pdf
